# Supplementary material for: Accelerating antibiotic discovery through artificial intelligence
Source: Commun Biol. 2021 Sep 9;4:1050. doi: 10.1038/s42003-021-02586-0 (PMC8429579; doi:10.1038/s42003-021-02586-0)
Supplement: Supplementary file 3 — Supplementary Data 1 [file 42003_2021_2586_MOESM3_ESM.zip]

Archive with 15 entries (12 files):
- Supplementary Data 1/
- Supplementary Data 1/pubmed_ML-AI.csv
- __MACOSX/
- __MACOSX/Supplementary Data 1/
- __MACOSX/Supplementary Data 1/._pubmed_ML-AI.csv
- Supplementary Data 1/pubmed_cancer.csv
- __MACOSX/Supplementary Data 1/._pubmed_cancer.csv
- Supplementary Data 1/pubmed_antibiotic.csv
- __MACOSX/Supplementary Data 1/._pubmed_antibiotic.csv
- Supplementary Data 1/README.md
- __MACOSX/Supplementary Data 1/._README.md
- Supplementary Data 1/pubmed_drugs.csv
- __MACOSX/Supplementary Data 1/._pubmed_drugs.csv
- Supplementary Data 1/pubmed_cardio.csv
- __MACOSX/Supplementary Data 1/._pubmed_cardio.csv
