# Supplementary material for: Accelerating antibiotic discovery through artificial intelligence
Source: Commun Biol. 2021 Sep 9;4:1050. doi: 10.1038/s42003-021-02586-0 (PMC8429579; doi:10.1038/s42003-021-02586-0)
Supplement: Supplementary file 3 — Supplementary Data 1 [file 42003_2021_2586_MOESM3_ESM.zip › Supplementary Data 1/pubmed_ML-AI.csv]

Search query: ((((((machine learning[Title/Abstract])) OR (artificial intelligence[Title/Abstract])) OR (deep learning[Title/Abstract])) OR (support vector[Title/Abstract])) OR (random forest[Title/Abstract])) OR (neural network[Title/Abstract])
Year	Count
2021	11398
2020	27491
2019	18026
2018	11923
2017	7612
2016	5735
2015	4776
2014	3979
2013	3432
2012	2907
2011	2683
2010	2292
2009	2148
2008	1906
2007	1769
2006	1541
2005	1374
2004	1084
2003	865
2002	739
2001	776
2000	639
1999	621
1998	599
1997	552
1996	515
1995	444
1994	343
1993	323
1992	245
1991	200
1990	186
1989	115
1988	94
1987	70
1986	44
1985	44
1984	31
1983	23
1982	15
1981	18
1980	16
1979	9
1978	6
1977	6
1976	15
1975	12
1974	4
1973	7
1972	5
1971	3
1970	1
1969	1
1968	2
1967	3
1966	0
1965	1
1964	2
1963	1
