# Supplementary material for: Accelerating antibiotic discovery through artificial intelligence
Source: Commun Biol. 2021 Sep 9;4:1050. doi: 10.1038/s42003-021-02586-0 (PMC8429579; doi:10.1038/s42003-021-02586-0)
Supplement: Supplementary file 3 — Supplementary Data 1 [file 42003_2021_2586_MOESM3_ESM.zip › Supplementary Data 1/pubmed_cancer.csv]

Search query: (((cancer drug[Title/Abstract]) OR (cancer drugs[Title/Abstract]) OR (cancer treatment[Title/Abstract]) OR (radiation therapy[Title/Abstract]) OR (cancer chemotherapy[Title/Abstract])) AND ((artificial intelligence[Title/Abstract]) OR (machine learning[Title/Abstract]) OR (deep learning[Title/Abstract]) OR (support vector[Title/Abstract]) OR (random forest[Title/Abstract]) OR (neura…
Year	Count
2020	250
2019	176
2018	107
2017	45
2016	36
2015	20
2014	16
2013	10
2012	9
2011	7
2010	7
2009	8
2008	3
2007	3
2006	4
2005	5
2004	0
2003	1
2002	0
2001	1
2000	1
1999	0
1998	1
1997	0
1996	1
1995	0
