# Supplementary material for: Accelerating antibiotic discovery through artificial intelligence
Source: Commun Biol. 2021 Sep 9;4:1050. doi: 10.1038/s42003-021-02586-0 (PMC8429579; doi:10.1038/s42003-021-02586-0)
Supplement: Supplementary file 3 — Supplementary Data 1 [file 42003_2021_2586_MOESM3_ESM.zip › Supplementary Data 1/pubmed_antibiotic.csv]

Search query: (((antibiotic[Title/Abstract]) OR (antibiotics[Title/Abstract]) OR (antimicrobial[Title/Abstract]) OR (antimicrobials[Title/Abstract]) OR (antibacterial[Title/Abstract]) OR (antibacterials[Title/Abstract])) AND ((artificial intelligence[Title/Abstract]) OR (machine learning[Title/Abstract]) OR (deep learning[Title/Abstract]) OR (support vector[Title/Abstract]) OR (random forest[Titl…
Year	Count
2020	266
2019	154
2018	89
2017	32
2016	42
2015	29
2014	19
2013	23
2012	17
2011	11
2010	9
2009	12
2008	4
2007	10
2006	5
2005	2
2004	8
2003	2
2002	1
2001	0
2000	1
1999	0
1998	5
1997	0
1996	0
1995	0
