# Supplementary material for: Accelerating antibiotic discovery through artificial intelligence
Source: Commun Biol. 2021 Sep 9;4:1050. doi: 10.1038/s42003-021-02586-0 (PMC8429579; doi:10.1038/s42003-021-02586-0)
Supplement: Supplementary file 3 — Supplementary Data 1 [file 42003_2021_2586_MOESM3_ESM.zip › Supplementary Data 1/README.md]

# Accelerating antibiotic discovery through artificial intelligence
*Nature Communications Biology*, 2021

Marcelo C. R. Melo\*, Jacqueline R. M. A. Maasch\*, Cesar de la Fuente-Nunez

\* Both authors contributed  equally to this manuscript.

## Supplemental data

Each CSV file corresponds to one trendline in Figure 3. The first line of each CSV is the original Boolean search query entered into [PubMed](https://pubmed.ncbi.nlm.nih.gov) in April 2021. Column header *Year* denotes the calendar year, while *Count* denotes the total count of publications containing the given keywords in their title or abstract. Counts are not cumulative and represent only the given year.

- **pubmed_antibiotic.csv**
	- Raw data output of PubMed search query for antibiotics + machine learning keywords.
- **pubmed_cancer.csv**
	- Raw data output of PubMed search query for cancer drugs + machine learning keywords.
- **pubmed_cardio.csv**
	- Raw data output of PubMed search query for cardiovascular drugs + machine learning keywords.
- **pubmed_drugs.csv**
	- Raw data output of PubMed search query for general drugs + machine learning keywords.
- **pubmed_ML-AI.csv**
	- Raw data output of PubMed search query for any machine learning + artificial intelligence keywords, regardless of application area.
