# Supplementary material for: Accelerating antibiotic discovery through artificial intelligence
Source: Commun Biol. 2021 Sep 9;4:1050. doi: 10.1038/s42003-021-02586-0 (PMC8429579; doi:10.1038/s42003-021-02586-0)
Supplement: Supplementary file 3 — Supplementary Data 1 [file 42003_2021_2586_MOESM3_ESM.zip › Supplementary Data 1/pubmed_drugs.csv]

Search query: (((drug[Title/Abstract]) OR (drugs[Title/Abstract])) AND ((artificial intelligence[Title/Abstract]) OR (machine learning[Title/Abstract]) OR (deep learning[Title/Abstract]) OR (support vector[Title/Abstract]) OR (random forest[Title/Abstract]) OR (neural network[Title/Abstract]))) NOT ((infection[Title/Abstract]) OR (antibiotic[Title/Abstract]) OR (antibiotics[Title/Abstract]) OR (a…
Year	Count
2020	1187
2019	856
2018	576
2017	362
2016	293
2015	258
2014	212
2013	206
2012	171
2011	181
2010	117
2009	114
2008	100
2007	86
2006	76
2005	53
2004	42
2003	45
2002	34
2001	25
2000	14
1999	13
1998	15
1997	11
1996	14
1995	10
