# Supplementary material for: Accelerating antibiotic discovery through artificial intelligence
Source: Commun Biol. 2021 Sep 9;4:1050. doi: 10.1038/s42003-021-02586-0 (PMC8429579; doi:10.1038/s42003-021-02586-0)
Supplement: Supplementary file 3 — Supplementary Data 1 [file 42003_2021_2586_MOESM3_ESM.zip › Supplementary Data 1/pubmed_cardio.csv]

Search query: (((cardiovascular drug[Title/Abstract]) OR (cardiovascular drugs[Title/Abstract]) OR (cardiovascular agent[Title/Abstract]) OR (cardiovascular agents[Title/Abstract]) OR (anticoagulant[Title/Abstract]) OR (anticoagulants[Title/Abstract]) OR (antiplatelet agent[Title/Abstract]) OR (antiplatelet agents[Title/Abstract]) OR (thrombolytic agent[Title/Abstract]) OR (thrombolytic agents[Ti…
Year	Count
2020	19
2019	9
2018	9
2017	4
2016	1
2015	1
2014	4
2013	3
2012	3
2011	1
2010	1
2009	0
2008	0
2007	1
2006	0
2005	0
2004	1
2003	0
2002	1
2001	0
2000	0
1999	0
1998	0
1997	0
1996	0
1995	1
